# Supplementary material for: DNA isolation protocol effects on nuclear DNA analysis by microarrays, droplet digital PCR, and whole genome sequencing, and on mitochondrial DNA copy number estimation
Source: PLoS One. 2017 Jul 6;12(7):e0180467. doi: 10.1371/journal.pone.0180467 (PMC5500342; doi:10.1371/journal.pone.0180467)
Supplement: S5 Data — (XLS) [file pone.0180467.s024.xls]

Genome: hg19								
Aberration Algorithm: ADM-2								
Threshold: 10.0								
Fuzzy Zero: ON								
GC Correction: ON								
Window Size: 2Kb								
Centralization (legacy): OFF								
Diploid Peak Centralization: ON								
Manually Reassign Peaks: OFF								
Combine Replicates (Intra Array): ON								
Combine Replicates (Inter Array): OFF								
Array Level Filter: NONE								
Aberration Filter:  ( Minimum Number of Probes for Amplification >= 5 AND Minimum Size (Kb) of Region for Amplification >= 10.0 AND Minimum Avg. Absolute Log Ratio for Amplification >= 0.0 ) OR ( Minimum Number of Probes for Deletion >= 5 AND Minimum Size (Kb) of Region for Deletion >= 10.0 AND Minimum Avg. Absolute Log Ratio for Deletion >= 0.0 )								
Feature Level Filter: gIsSaturated = true OR rIsSaturated = true OR gIsFeatNonUnifOL = true OR rIsFeatNonUnifOL = true OR LogRatio = 0								
Design Level Filter: Homology = 0 OR IsPseudoautosomal = 1								
Genomic Boundary: OFF								
Show Flat Intervals: OFF								
								
AberrationNo	Chr	Cytoband	Start	Stop	#Probes	Amplification	Deletion	pval
PD1 CER								
1	chr14	q32.33	106410478	106803307	6	3.333464	0	1.01E-81
PD 2 CER								
2	chr14	q32.33	106410478	106803307	6	2.924187	0	1.55E-72
PD3 CER								
3	chr14	q32.33	106410478	106803307	6	3.702146	0	4.61E-92
PD4 CER								
4	chr14	q32.33	106410478	106803307	5	3.153399	0	7.96E-76
C1 CER								
C2 CER								
5	chr14	q32.33	106410478	106803307	6	3.392821	0	4.65E-84
C3 CER								
6	chr14	q32.33	106410478	106803307	6	2.990496	0	8.23E-73
C4 CER_								
PD1 FC								
7	chr14	q32.33	106410478	106803307	6	3.088803	0	9.58E-78
PD2 FC								
8	chr9	q34.11	131770355	131847597	6	1.143869	0	2.20E-36
9	chr14	q32.33	105847750	107189890	28	0.858246	0	7.43E-82
10	chr14	q32.33	106410478	106803307	6	2.993456	0	4.42E-40
11	chr22	q11.21	20217149	20270524	9	1.335057	0	6.55E-57
PD3 FC								
12	chr14	q32.33	106410478	106803307	6	3.524663	0	6.47E-88
PD4 FC								
13	chr14	q32.33	106410478	106803307	5	3.411861	0	7.16E-83
C1 FC								
14	chr14	q32.33	106361476	106957950	12	1.094109	0	6.87E-35
C2 FC								
15	chr14	q32.33	106410478	106803307	6	3.540698	0	1.80E-87
	chr15	q11.1 - q11.2	20575646	22509254	9	0	-1.004406	2.06E-40
C3 FC								
17	chr14	q32.33	106410478	106803307	6	3.54991	0	4.48E-91
C4 FC								
								
Number of calls per sample:								
		1						
		1						
		1						
		1						
		0						
		1						
		1						
		0						
		1						
		4						
		1						
		1						
		1						
		2						
		1						
		0						
	average	1.0625						
	SD	0.928708781						
	total	17						
